# Supplementary material for: Tissue-Specific microRNA Expression Profiling to Derive Novel Biomarkers for the Diagnosis and Subtyping of Small B-Cell Lymphomas
Source: Cancers (Basel). 2023 Jan 10;15(2):453. doi: 10.3390/cancers15020453 (PMC9856483; doi:10.3390/cancers15020453)
Supplement: Supplementary file 1 [file cancers-15-00453-s001.zip]

Archive with 1 entries (1 files):
- cancers-2058509-supplementary.xlsx
