# Supplementary material for: Tissue-Specific microRNA Expression Profiling to Derive Novel Biomarkers for the Diagnosis and Subtyping of Small B-Cell Lymphomas
Source: Cancers (Basel). 2023 Jan 10;15(2):453. doi: 10.3390/cancers15020453 (PMC9856483; doi:10.3390/cancers15020453)
Supplement: Supplementary file 1 [file cancers-15-00453-s001.zip › cancers-2058509-supplementary.xlsx]

## Sheet: Lymphoma vs RLN_KEGG
Pathway	SIZE	NES	NOM p-val	FDR q-val
CYTOSOLIC DNA SENSING PATHWAY	10	2.0142	0	0.0002135
RIG I LIKE RECEPTOR SIGNALING PATHWAY	17	2.058	0	0.001121
DORSO VENTRAL AXIS FORMATION	22	2.0851	0.0001	0.001459
VASCULAR SMOOTH MUSCLE CONTRACTION	19	2.0229	0.0001	0.001521
NOD LIKE RECEPTOR SIGNALING PATHWAY	19	1.9745	0	0.002604
EPITHELIAL CELL SIGNALING IN HELICOBACTER PYLORI INFECTION	27	2.0268	0	0.003616
APOPTOSIS	35	2.0769	0	0.004025
INTESTINAL IMMUNE NETWORK FOR IGA PRODUCTION	10	1.6828	0.0054	0.004216
FC GAMMA R MEDIATED PHAGOCYTOSIS	21	1.942	0.0003	0.004281
TOLL LIKE RECEPTOR SIGNALING PATHWAY	27	1.9666	0.0001	0.00489
ADIPOCYTOKINE SIGNALING PATHWAY	24	1.9276	0.0001	0.005358
TYPE II DIABETES MELLITUS	24	1.8767	0.0001	0.007098
T CELL RECEPTOR SIGNALING PATHWAY	36	1.9463	0.0001	0.007775
PHOSPHATIDYLINOSITOL SIGNALING SYSTEM	17	1.6094	0.0139	0.01766
PRION DISEASES	14	1.5508	0.0206	0.01772
PATHWAYS IN CANCER	59	1.7835	0.0013	0.01775
AMYOTROPHIC LATERAL SCLEROSIS ALS	29	1.7954	0.0006	0.01806
TGF BETA SIGNALING PATHWAY	37	1.7643	0.0007	0.01811
B CELL RECEPTOR SIGNALING PATHWAY	28	1.7792	0.0012	0.01828
CHRONIC MYELOID LEUKEMIA	47	1.8444	0	0.01836
BLADDER CANCER	45	1.784	0.0008	0.01845
ALZHEIMERS DISEASE	21	1.6665	0.0061	0.01852
REGULATION OF ACTIN CYTOSKELETON	39	1.8624	0.0001	0.01857
WNT SIGNALING PATHWAY	48	1.7918	0.0012	0.01868
AXON GUIDANCE	33	1.7277	0.0034	0.01871
GLIOMA	44	1.7458	0.0012	0.01876
LONG TERM POTENTIATION	20	1.6809	0.0047	0.01884
NEUROTROPHIN SIGNALING PATHWAY	48	1.8171	0.0008	0.01895
NATURAL KILLER CELL MEDIATED CYTOTOXICITY	30	1.7319	0.0022	0.01904
ADHERENS JUNCTION	38	1.8336	0.0006	0.01907
THYROID CANCER	32	1.8046	0.0005	0.01955
PROSTATE CANCER	51	1.8058	0.0009	0.01961
MTOR SIGNALING PATHWAY	26	1.7197	0.0026	0.01969
ERBB SIGNALING PATHWAY	47	1.8371	0.0003	0.01983
ALDOSTERONE REGULATED SODIUM REABSORPTION	20	1.6012	0.0123	0.02009
MAPK SIGNALING PATHWAY	45	1.7624	0.0012	0.02011
ACUTE MYELOID LEUKEMIA	37	1.7749	0.001	0.02029
COLORECTAL CANCER	45	1.7982	0.0005	0.0203
PATHOGENIC ESCHERICHIA COLI INFECTION	22	1.6853	0.0051	0.02073
MELANOMA	44	1.7334	0.0019	0.02075
INSULIN SIGNALING PATHWAY	38	1.7232	0.0031	0.02406
OOCYTE MEIOSIS	28	1.6484	0.007	0.02754
GNRH SIGNALING PATHWAY	27	1.6442	0.0075	0.02761
FC EPSILON RI SIGNALING PATHWAY	27	1.631	0.0087	0.02764
LEUKOCYTE TRANSENDOTHELIAL MIGRATION	33	1.649	0.0057	0.02825
VEGF SIGNALING PATHWAY	31	1.6337	0.0087	0.02873
BASAL CELL CARCINOMA	23	1.5759	0.0147	0.03003
PANCREATIC CANCER	45	1.6534	0.0041	0.03038
CHEMOKINE SIGNALING PATHWAY	42	1.6813	0.0033	0.03053
SMALL CELL LUNG CANCER	47	1.6489	0.0045	0.03077
ENDOMETRIAL CANCER	41	1.65	0.005	0.03098
RENAL CELL CARCINOMA	37	1.6054	0.0084	0.03547
NON SMALL CELL LUNG CANCER	37	1.6087	0.0071	0.0361
HEMATOPOIETIC CELL LINEAGE	14	1.3954	0.0723	0.0428
CELL CYCLE	46	1.6027	0.0086	0.04293
JAK STAT SIGNALING PATHWAY	32	1.5777	0.0126	0.04363
VIRAL MYOCARDITIS	16	1.4042	0.0682	0.05015
HUNTINGTONS DISEASE	28	1.5427	0.0183	0.05097
P53 SIGNALING PATHWAY	39	1.5609	0.0148	0.05141
FOCAL ADHESION	51	1.5718	0.0126	0.05161
CYTOKINE CYTOKINE RECEPTOR INTERACTION	38	1.572	0.0135	0.05477
UBIQUITIN MEDIATED PROTEOLYSIS	24	1.4883	0.0346	0.05712
LEISHMANIA INFECTION	19	1.3698	0.08	0.07291
NOTCH SIGNALING PATHWAY	17	1.3434	0.0923	0.07318
GAP JUNCTION	22	1.3949	0.0659	0.07861
LONG TERM DEPRESSION	26	1.4151	0.062	0.08216
TIGHT JUNCTION	31	1.4541	0.0418	0.08315
INOSITOL PHOSPHATE METABOLISM	13	1.2535	0.1535	0.08402
ENDOCYTOSIS	35	1.4637	0.0356	0.08756
PROGESTERONE MEDIATED OOCYTE MATURATION	32	1.424	0.0486	0.08866
HYPERTROPHIC CARDIOMYOPATHY HCM	15	-1.2044	0.0338	0.107
NEUROACTIVE LIGAND RECEPTOR INTERACTION	13	1.2154	0.1857	0.1202
CALCIUM SIGNALING PATHWAY	19	1.2971	0.1249	0.1231
CELL ADHESION MOLECULES CAMS	23	1.304	0.1214	0.1423
DILATED CARDIOMYOPATHY	14	-1.189	0.0328	0.1482
ARRHYTHMOGENIC RIGHT VENTRICULAR CARDIOMYOPATHY ARVC	16	-1.3872	0.0131	0.1515
MELANOGENESIS	30	1.2283	0.1804	0.2409
PPAR SIGNALING PATHWAY	11	0.97303	0.4222	0.3187
ECM RECEPTOR INTERACTION	19	1.073	0.3367	0.3211

## Sheet: Lymphoma vs RLN_Reactome
PATHWAY	SIZE	NES	NOM p-val	FDR q-val
G ALPHA1213 SIGNALLING EVENTS	23	2.2582	0	0.003212
GPVI MEDIATED ACTIVATION CASCADE	15	2.0402	0	0.004015
CLASS B 2 SECRETIN FAMILY RECEPTORS	10	1.8688	0.0005	0.004894
RECYCLING PATHWAY OF L1	12	1.9062	0.0001	0.005736
MYOGENESIS	14	1.8924	0.0003	0.005783
SIGNAL ATTENUATION	10	1.7393	0.0027	0.006177
SIGNALING BY RHO GTPASES	23	2.0915	0	0.006278
GROWTH HORMONE RECEPTOR SIGNALING	12	1.8255	0.0009	0.00678
CELL DEATH SIGNALLING VIA NRAGE NRIF AND NADE	11	1.7872	0.0017	0.006973
P75 NTR RECEPTOR MEDIATED SIGNALLING	19	2.0298	0	0.007112
TGF BETA RECEPTOR SIGNALING IN EMT EPITHELIAL TO MESENCHYMAL TRANSITION	10	1.7688	0.0022	0.007178
CYCLIN E ASSOCIATED EVENTS DURING G1 S TRANSITION	27	2.0633	0	0.007303
CD28 CO STIMULATION	16	1.948	0.0002	0.007456
ORC1 REMOVAL FROM CHROMATIN	17	2.0073	0	0.00782
SEMA4D INDUCED CELL MIGRATION AND GROWTH CONE COLLAPSE	27	2.0548	0	0.008367
AKT PHOSPHORYLATES TARGETS IN THE CYTOSOL	20	1.9659	0	0.008388
PI3K AKT ACTIVATION	37	2.1	0	0.008718
NETRIN1 SIGNALING	13	1.8077	0.001	0.008851
SCFSKP2 MEDIATED DEGRADATION OF P27 P21	20	1.9648	0.0003	0.008948
SYNTHESIS OF DNA	17	2.0135	0	0.009223
SIGNALING BY FGFR1 MUTANTS	10	1.686	0.0051	0.01017
TRAF6 MEDIATED NFKB ACTIVATION	13	1.7747	0.002	0.0105
CD28 DEPENDENT PI3K AKT SIGNALING	12	1.7397	0.0021	0.01148
TCR SIGNALING	20	1.9031	0	0.01164
PI3K CASCADE	17	1.854	0.0005	0.01165
DOWNSTREAM TCR SIGNALING	18	1.8654	0.0002	0.01172
VEGF LIGAND RECEPTOR INTERACTIONS	18	1.8447	0.0008	0.01323
DOWNREGULATION OF SMAD2 3 SMAD4 TRANSCRIPTIONAL ACTIVITY	16	1.7973	0.0018	0.01462
PPARA ACTIVATES GENE EXPRESSION	12	1.692	0.0053	0.0155
SHC1 EVENTS IN EGFR SIGNALING	21	1.8661	0.0006	0.01564
PI3K EVENTS IN ERBB4 SIGNALING	34	1.992	0.0001	0.01587
BMAL1 CLOCK NPAS2 ACTIVATES CIRCADIAN EXPRESSION	10	1.6098	0.0125	0.01603
GAB1 SIGNALOSOME	33	1.9617	0.0001	0.0161
UNFOLDED PROTEIN RESPONSE	13	1.6967	0.005	0.01614
SEMA4D IN SEMAPHORIN SIGNALING	30	1.9454	0	0.01627
ARMS MEDIATED ACTIVATION	17	1.7747	0.0023	0.01655
PI3K EVENTS IN ERBB2 SIGNALING	36	1.9554	0	0.01674
PROLONGED ERK ACTIVATION EVENTS	17	1.7775	0.002	0.01694
L1CAM INTERACTIONS	25	1.871	0.0001	0.01761
COSTIMULATION BY THE CD28 FAMILY	19	1.8033	0.0013	0.01763
REGULATION OF BETA CELL DEVELOPMENT	14	1.7127	0.0042	0.01766
RIP MEDIATED NFKB ACTIVATION VIA DAI	11	1.6125	0.0115	0.01772
POST NMDA RECEPTOR ACTIVATION EVENTS	10	1.5693	0.0182	0.01773
YAP1 AND WWTR1 TAZ STIMULATED GENE EXPRESSION	12	1.6439	0.0093	0.01773
P53 DEPENDENT G1 DNA DAMAGE RESPONSE	27	1.8692	0.0002	0.01788
NOD1 2 SIGNALING PATHWAY	14	1.6782	0.0064	0.01789
IL1 SIGNALING	12	1.6406	0.0096	0.01799
TAK1 ACTIVATES NFKB BY PHOSPHORYLATION AND ACTIVATION OF IKKS COMPLEX	13	1.674	0.0066	0.01799
NGF SIGNALLING VIA TRKA FROM THE PLASMA MEMBRANE	46	1.9818	0	0.018
CREB PHOSPHORYLATION THROUGH THE ACTIVATION OF RAS	10	1.573	0.0173	0.01806
NUCLEAR RECEPTOR TRANSCRIPTION PATHWAY	19	1.8067	0.0013	0.01807
PIP3 ACTIVATES AKT SIGNALING	32	1.8859	0	0.0182
ACTIVATION OF NMDA RECEPTOR UPON GLUTAMATE BINDING AND POSTSYNAPTIC EVENTS	10	1.5584	0.019	0.01821
SIGNALLING BY NGF	48	1.9602	0.0001	0.01847
SOS MEDIATED SIGNALLING	18	1.7323	0.0032	0.01992
PI 3K CASCADE	35	1.8945	0	0.02001
APOPTOTIC EXECUTION PHASE	15	1.6854	0.006	0.02009
SIGNALING BY ERBB2	45	1.9134	0.0001	0.02188
NUCLEOTIDE BINDING DOMAIN LEUCINE RICH REPEAT CONTAINING RECEPTOR NLR SIGNALING PATHWAYS	28	1.831	0.0003	0.02198
SIGNALING BY NODAL	23	1.7823	0.0023	0.02201
SHC RELATED EVENTS	19	1.7209	0.0033	0.02206
PI METABOLISM	19	1.726	0.0029	0.02208
HIV INFECTION	14	1.6636	0.0075	0.02211
INTERFERON GAMMA SIGNALING	13	1.6322	0.0097	0.02214
SHC MEDIATED SIGNALLING	19	1.7287	0.0028	0.02216
SIGNALLING TO P38 VIA RIT AND RIN	16	1.6596	0.0069	0.02271
RAF MAP KINASE CASCADE	16	1.6542	0.0068	0.02302
RESPONSE TO ELEVATED PLATELET CYTOSOLIC CA2	23	1.7791	0.0025	0.02325
SIGNALING BY NOTCH1	20	1.7427	0.0016	0.02334
SIGNALING BY EGFR IN CANCER	44	1.8767	0.0003	0.02417
SIGNALING BY TGF BETA RECEPTOR COMPLEX	34	1.8385	0.0002	0.02464
SYNTHESIS OF PIPS AT THE PLASMA MEMBRANE	17	1.6676	0.0049	0.02469
RIG I MDA5 MEDIATED INDUCTION OF IFN ALPHA BETA PATHWAYS	18	1.6843	0.0059	0.02505
ACTIVATED TLR4 SIGNALLING	30	1.8124	0.0007	0.02514
SIGNALING BY PDGF	46	1.8658	0.0004	0.02519
DEGRADATION OF THE EXTRACELLULAR MATRIX	13	1.5875	0.0147	0.02522
INTRINSIC PATHWAY FOR APOPTOSIS	27	1.7784	0.0007	0.02523
APOPTOTIC CLEAVAGE OF CELLULAR PROTEINS	14	1.605	0.0149	0.02531
TOLL RECEPTOR CASCADES	30	1.8246	0.0008	0.02531
INNATE IMMUNE SYSTEM	39	1.9091	0.0004	0.0254
REGULATION OF GENE EXPRESSION IN BETA CELLS	12	1.542	0.0214	0.02543
SHC1 EVENTS IN ERBB4 SIGNALING	20	1.7073	0.0031	0.02545
GRB2 EVENTS IN ERBB2 SIGNALING	24	1.7428	0.0022	0.02552
NOTCH1 INTRACELLULAR DOMAIN REGULATES TRANSCRIPTION	19	1.6926	0.0051	0.02554
SIGNALING BY ERBB4	46	1.8493	0.0003	0.02583
DOWNSTREAM SIGNALING OF ACTIVATED FGFR	44	1.86	0.0003	0.02609
FRS2 MEDIATED CASCADE	19	1.6749	0.0056	0.02667
S PHASE	29	1.7916	0.001	0.02718
SIGNALLING TO ERKS	22	1.7019	0.0026	0.02761
MYD88 MAL CASCADE INITIATED ON PLASMA MEMBRANE	30	1.7852	0.001	0.02775
DOWNSTREAM SIGNAL TRANSDUCTION	45	1.8294	0.0003	0.02818
SIGNALLING TO RAS	21	1.6711	0.0055	0.02875
TRIF MEDIATED TLR3 SIGNALING	29	1.7737	0.0014	0.02889
TRANSCRIPTIONAL ACTIVITY OF SMAD2 SMAD3 SMAD4 HETEROTRIMER	30	1.7614	0.0015	0.02892
SIGNALING BY FGFR	45	1.8226	0.0003	0.02895
HOST INTERACTIONS OF HIV FACTORS	11	1.5048	0.0318	0.02907
ACTIVATION OF BH3 ONLY PROTEINS	25	1.6787	0.0037	0.03478
SIGNALING BY FGFR IN DISEASE	46	1.7944	0.0007	0.03576
SHC MEDIATED CASCADE	19	1.6156	0.0109	0.03666
FATTY ACID TRIACYLGLYCEROL AND KETONE BODY METABOLISM	16	1.589	0.0129	0.03672
NFKB AND MAP KINASES ACTIVATION MEDIATED BY TLR4 SIGNALING REPERTOIRE	29	1.7172	0.0027	0.03696
SIGNALING BY SCF KIT	47	1.7675	0.0013	0.03699
SIGNALING BY INSULIN RECEPTOR	31	1.7474	0.002	0.037
INSULIN RECEPTOR SIGNALLING CASCADE	31	1.7382	0.0019	0.03717
INFLAMMASOMES	23	1.6487	0.0087	0.03718
MAP KINASE ACTIVATION IN TLR CASCADE	22	1.6561	0.007	0.03721
TIE2 SIGNALING	18	1.5922	0.0138	0.03724
SIGNALING BY CONSTITUTIVELY ACTIVE EGFR	20	1.6109	0.0129	0.03769
TRAF6 MEDIATED INDUCTION OF NFKB AND MAP KINASES UPON TLR7 8 OR 9 ACTIVATION	29	1.7188	0.0022	0.03785
DEVELOPMENTAL BIOLOGY	54	1.7782	0.0014	0.03799
REGULATION OF SIGNALING BY CBL	11	1.4363	0.0485	0.0383
CELL CYCLE CHECKPOINTS	31	1.7263	0.0015	0.03899
AXON GUIDANCE	49	1.7696	0.0008	0.03976
G1 S TRANSITION	31	1.7054	0.0029	0.04125
SMAD2 SMAD3 SMAD4 HETEROTRIMER REGULATES TRANSCRIPTION	28	1.6624	0.0058	0.0416
REGULATION OF HYPOXIA INDUCIBLE FACTOR HIF BY OXYGEN	20	1.5938	0.0131	0.0424
IL 2 SIGNALING	27	1.6642	0.0071	0.04279
G1 PHASE	30	1.67	0.0049	0.04314
PEPTIDE LIGAND BINDING RECEPTORS	15	1.5337	0.0259	0.04413
NCAM SIGNALING FOR NEURITE OUT GROWTH	28	1.6673	0.0057	0.04431
DOWNSTREAM SIGNALING EVENTS OF B CELL RECEPTOR BCR	41	1.7164	0.0021	0.04952
SIGNALING BY FGFR MUTANTS	21	1.5746	0.0175	0.05176
EXTRACELLULAR MATRIX ORGANIZATION	15	1.4904	0.037	0.0537
ACTIVATION OF THE AP1 FAMILY OF TRANSCRIPTION FACTORS	10	1.3214	0.0993	0.05967
G1 S SPECIFIC TRANSCRIPTION	11	1.3595	0.0857	0.05967
CLASS A1 RHODOPSIN LIKE RECEPTORS	18	1.5415	0.0235	0.06006
SIGNALING BY THE B CELL RECEPTOR BCR	42	1.676	0.0048	0.06051
AUTODEGRADATION OF THE E3 UBIQUITIN LIGASE COP1	10	1.3445	0.0912	0.06085
CIRCADIAN CLOCK	21	1.5441	0.0218	0.06349
P130CAS LINKAGE TO MAPK SIGNALING FOR INTEGRINS	11	1.3412	0.097	0.06363
SIGNAL TRANSDUCTION BY L1	19	1.4998	0.0303	0.06373
GASTRIN CREB SIGNALLING PATHWAY VIA PKC AND MAPK	33	1.6564	0.0068	0.06388
MITOTIC G1 G1 S PHASES	36	1.6491	0.0061	0.06391
MEIOTIC RECOMBINATION	11	1.354	0.0838	0.06394
G2 M DNA DAMAGE CHECKPOINT	10	1.3233	0.1042	0.06402
SEMAPHORIN INTERACTIONS	33	1.618	0.0094	0.06428
PLATELET ACTIVATION SIGNALING AND AGGREGATION	38	1.649	0.0057	0.0643
GPCR LIGAND BINDING	26	1.6257	0.0097	0.06446
APOPTOSIS	35	1.6268	0.0081	0.06516
CYTOKINE SIGNALING IN IMMUNE SYSTEM	38	1.655	0.0055	0.0663
NEGATIVE REGULATION OF THE PI3K AKT NETWORK	13	1.3709	0.0809	0.06965
NUCLEAR SIGNALING BY ERBB4	17	1.4542	0.0432	0.06996
GENERIC TRANSCRIPTION PATHWAY	37	1.638	0.0084	0.07137
PRE NOTCH TRANSCRIPTION AND TRANSLATION	23	1.5071	0.0294	0.07244
IL RECEPTOR SHC SIGNALING	17	1.4386	0.0485	0.07361
PRE NOTCH EXPRESSION AND PROCESSING	23	1.4967	0.0291	0.07537
DOWNREGULATION OF TGF BETA RECEPTOR SIGNALING	14	1.3858	0.0745	0.07575
LIPID DIGESTION MOBILIZATION AND TRANSPORT	10	1.2881	0.1248	0.07627
NUCLEAR EVENTS KINASE AND TRANSCRIPTION FACTOR ACTIVATION	11	1.3125	0.1074	0.07719
G ALPHA I SIGNALLING EVENTS	17	1.4532	0.0461	0.07722
G ALPHA Q SIGNALLING EVENTS	18	1.4686	0.0414	0.07812
IL 3 5 AND GM CSF SIGNALING	21	1.4683	0.0375	0.08302
TRANSCRIPTIONAL REGULATION OF WHITE ADIPOCYTE DIFFERENTIATION	22	1.4724	0.0362	0.08623
MITOTIC G2 G2 M PHASES	17	1.4197	0.06	0.08874
P38MAPK EVENTS	15	1.3587	0.0881	0.08977
MAPK TARGETS NUCLEAR EVENTS MEDIATED BY MAP KINASES	16	1.3877	0.0754	0.08978
IMMUNE SYSTEM	53	1.6038	0.0083	0.09007
TGF BETA RECEPTOR SIGNALING ACTIVATES SMADS	19	1.4185	0.0601	0.09054
SIGNALING BY BMP	18	1.4026	0.0677	0.09095
SIGNALING BY NOTCH	33	1.5385	0.0178	0.09095
INTERFERON SIGNALING	18	1.4427	0.0495	0.09145
ADAPTIVE IMMUNE SYSTEM	50	1.6015	0.0103	0.09153
SIGNALING BY ILS	35	1.5424	0.0197	0.0928
NEGATIVE REGULATION OF FGFR SIGNALING	10	1.2384	0.1576	0.09396
GRB2 SOS PROVIDES LINKAGE TO MAPK SIGNALING FOR INTERGRINS	10	1.2359	0.1636	0.09679
G0 AND EARLY G1	16	1.3423	0.097	0.1089
MEIOSIS	12	1.2774	0.1332	0.1105
PHOSPHOLIPID METABOLISM	20	1.4153	0.061	0.1132
DNA REPAIR	12	1.2654	0.1424	0.115
DNA REPLICATION	27	1.4777	0.0384	0.1153
E2F MEDIATED REGULATION OF DNA REPLICATION	15	1.3071	0.1183	0.1157
DIABETES PATHWAYS	23	1.3988	0.0651	0.1382
GPCR DOWNSTREAM SIGNALING	38	1.4918	0.0314	0.1527
INTEGRIN ALPHAIIB BETA3 SIGNALING	16	1.2475	0.1638	0.1724
ANTIGEN PROCESSING UBIQUITINATION PROTEASOME DEGRADATION	13	1.2219	0.1763	0.1781
G2 M CHECKPOINTS	13	1.182	0.2128	0.191
PLATELET AGGREGATION PLUG FORMATION	17	1.2411	0.1646	0.1911
REGULATION OF INSULIN SECRETION	16	1.2432	0.162	0.1912
CLASS I MHC MEDIATED ANTIGEN PROCESSING PRESENTATION	15	1.2422	0.1662	0.1941
TRANSMEMBRANE TRANSPORT OF SMALL MOLECULES	14	1.2106	0.1883	0.2082
CELL CYCLE MITOTIC	39	1.3786	0.0709	0.2082
INTEGRIN CELL SURFACE INTERACTIONS	27	1.2864	0.1325	0.2341
INTEGRATION OF ENERGY METABOLISM	17	1.1953	0.2084	0.2369
METABOLISM OF PROTEINS	15	1.1894	0.2073	0.2481
M G1 TRANSITION	11	1.0891	0.2992	0.2547
NEUROTRANSMITTER RECEPTOR BINDING AND DOWNSTREAM TRANSMISSION IN THE POSTSYNAPTIC CELL	15	1.1501	0.2438	0.2586
METABOLISM OF LIPIDS AND LIPOPROTEINS	32	1.3112	0.1159	0.2708
CELL CYCLE	45	1.3282	0.1026	0.2709
CELL CELL COMMUNICATION	24	1.2342	0.1739	0.2753
HEMOSTASIS	48	1.301	0.1182	0.2864
SIGNALING BY GPCR	46	1.3246	0.1092	0.2867
CELL SURFACE INTERACTIONS AT THE VASCULAR WALL	26	1.1875	0.2222	0.3275
FACTORS INVOLVED IN MEGAKARYOCYTE DEVELOPMENT AND PLATELET PRODUCTION	29	1.1906	0.2195	0.3432
TRANSCRIPTION	10	0.98852	0.3961	0.3449
IMMUNOREGULATORY INTERACTIONS BETWEEN A LYMPHOID AND A NON LYMPHOID CELL	12	0.99358	0.4056	0.3709
MITOTIC M M G1 PHASES	18	1.0816	0.3226	0.384
ANTIGEN ACTIVATES B CELL RECEPTOR LEADING TO GENERATION OF SECOND MESSENGERS	11	0.96997	0.4229	0.3841
NEURONAL SYSTEM	18	1.0452	0.366	0.4323
METABOLISM OF RNA	12	0.93351	0.4625	0.4772
TRANSMISSION ACROSS CHEMICAL SYNAPSES	17	0.97958	0.438	0.5006
CELL JUNCTION ORGANIZATION	17	0.94565	0.4742	0.5324
METABOLISM OF CARBOHYDRATES	12	0.74366	0.6646	0.7367
